# Supplementary material for: Preclinical Potency and Biodistribution Studies of an AAV 5 Vector Expressing Human Interferon-β (ART-I02) for Local Treatment of Patients with Rheumatoid Arthritis
Source: PLoS One. 2015 Jun 24;10(6):e0130612. doi: 10.1371/journal.pone.0130612 (PMC4479517; doi:10.1371/journal.pone.0130612)
Supplement: S1 Dataset — (XLS) [file pone.0130612.s001.xls]

## Sheet: Figure1A
	Transduction	Stimulation	Other	Duplo 1	Duplo 2	Average
	Medium	Medium	Medium	0	0	0
				0	0	0
			Dox pre	0	0	0
				0	0	0
			Dox post	0	0	0
				0	0	0
		TNF	Medium	0	0	0
				0	0	0
			Dox pre	0	0	0
				0	0	0
			Dox post	0	0	0
				0	0	0
		TNF+IL1b	Medium	0	0	0
				0	0	0
			Dox pre	0	0	0
				0	0	0
			Dox post	0	0	0
				0	0	0
	Virus	Medium	Medium	0	0	0
	ART-I02			0	0	0
			Dox pre	0	0	0
				0	0	0
			Dox post	269.015	272.854	270.934
				259.348	235.706	247.527		Average	Average (ng/ml)
		TNF	Medium	136.609	114.661	125.635		125.635	0.125635
				124.574	122.121	123.347		123.348	0.123348
			Dox pre	534.341	560.43	547.385		547.385	0.547385
				573.401	576.637	575.019		575.019	0.575019
			Dox post	2735.83	2495.4	2615.62		2615.62	2.61562
				2154.51	2343.29	2248.9		2248.9	2.2489
		TNF+IL1b	Medium	38.959	35.24	37.0995
				13.466	27.334	20.4
			Dox pre	573.401	605.638	589.519
				637.636	688.432	663.034
			Dox post	2844.87	2275.38	2560.12
				2325.19	2150.67	2237.93

## Sheet: Figure1B
	Raw data RA FLS humIFN-beta ELISA. See LNB129p28
	Well number	hFLS-RA	Virus	Stimulation	Conc. IFN-beta ng/ml
	1	hFLS-RA BB4426	No virus	TNFa	0
	2	hFLS-RA BB4426	No virus	TNFa	0
	3	hFLS-RA BB4426	No virus	TNFa	0
	4	hFLS-RA BB4426	No virus	IL1b	0
	5	hFLS-RA BB4426	No virus	IL1b	0
	6	hFLS-RA BB4426	No virus	IL1b	0
	7	hFLS-RA BB4426	No virus	TNFa+IL1b	0
	8	hFLS-RA BB4426	No virus	TNFa+IL1b	0
	9	hFLS-RA BB4426	No virus	TNFa+IL1b	0
	10	hFLS-RA BB4426	rAAV5-NFkB-hIFNbeta-Kana-Stuffer	TNFa	2.36155
	11	hFLS-RA BB4426	rAAV5-NFkB-hIFNbeta-Kana-Stuffer	TNFa	2.54373
	12	hFLS-RA BB4426	rAAV5-NFkB-hIFNbeta-Kana-Stuffer	TNFa	3.41953
	13	hFLS-RA BB4426	rAAV5-NFkB-hIFNbeta-Kana-Stuffer	IL1b	0.976786
	14	hFLS-RA BB4426	rAAV5-NFkB-hIFNbeta-Kana-Stuffer	IL1b	1.05698
	15	hFLS-RA BB4426	rAAV5-NFkB-hIFNbeta-Kana-Stuffer	IL1b	1.14128
	16	hFLS-RA BB4426	rAAV5-NFkB-hIFNbeta-Kana-Stuffer	TNFa+IL1b	2.08471
	17	hFLS-RA BB4426	rAAV5-NFkB-hIFNbeta-Kana-Stuffer	TNFa+IL1b	2.01313
	18	hFLS-RA BB4426	rAAV5-NFkB-hIFNbeta-Kana-Stuffer	TNFa+IL1b	3.124
	1	hFLS-RA Bx1441	No virus	TNFa	0
	2	hFLS-RA Bx1441	No virus	TNFa	0
	3	hFLS-RA Bx1441	No virus	TNFa	0
	4	hFLS-RA Bx1441	No virus	IL1b	0
	5	hFLS-RA Bx1441	No virus	IL1b	0
	6	hFLS-RA Bx1441	No virus	IL1b	0
	7	hFLS-RA Bx1441	No virus	TNFa+IL1b	0
	8	hFLS-RA Bx1441	No virus	TNFa+IL1b	0
	9	hFLS-RA Bx1441	No virus	TNFa+IL1b	0
	10	hFLS-RA Bx1441	rAAV5-NFkB-hIFNbeta-Kana-Stuffer	TNFa	1.1108
	11	hFLS-RA Bx1441	rAAV5-NFkB-hIFNbeta-Kana-Stuffer	TNFa	1.27619
	12	hFLS-RA Bx1441	rAAV5-NFkB-hIFNbeta-Kana-Stuffer	TNFa	1.38365
	13	hFLS-RA Bx1441	rAAV5-NFkB-hIFNbeta-Kana-Stuffer	IL1b	1.53365
	14	hFLS-RA Bx1441	rAAV5-NFkB-hIFNbeta-Kana-Stuffer	IL1b	1.20859
	15	hFLS-RA Bx1441	rAAV5-NFkB-hIFNbeta-Kana-Stuffer	IL1b	1.29429
	16	hFLS-RA Bx1441	rAAV5-NFkB-hIFNbeta-Kana-Stuffer	TNFa+IL1b	1.37356
	17	hFLS-RA Bx1441	rAAV5-NFkB-hIFNbeta-Kana-Stuffer	TNFa+IL1b	1.49124
	18	hFLS-RA Bx1441	rAAV5-NFkB-hIFNbeta-Kana-Stuffer	TNFa+IL1b	1.49312
	19	hFLS-RA Bx1441	rAAV5-NFkB-hIFNbeta-Kana-Stuffer	No stimulation	0
		Averages of raw data
		hFLS-RA	Virus	Stimulation	Conc. IFN-beta pg/ml
		hFLS-RA BB4426	No virus	TNFa	0
		hFLS-RA BB4426	No virus	IL1b	0
		hFLS-RA BB4426	No virus	TNFa+IL1b	0
		hFLS-RA BB4426	rAAV5-NFkB-hIFNbeta-Kana-Stuffer	TNFa	2.77494
		hFLS-RA BB4426	rAAV5-NFkB-hIFNbeta-Kana-Stuffer	IL1b	1.05835
		hFLS-RA BB4426	rAAV5-NFkB-hIFNbeta-Kana-Stuffer	TNFa+IL1b	2.40728
		hFLS-RA Bx1441	No virus	TNFa	0
		hFLS-RA Bx1441	No virus	IL1b	0
		hFLS-RA Bx1441	No virus	TNFa+IL1b	0
		hFLS-RA Bx1441	rAAV5-NFkB-hIFNbeta-Kana-Stuffer	TNFa	1.25688
		hFLS-RA Bx1441	rAAV5-NFkB-hIFNbeta-Kana-Stuffer	IL1b	1.34551
		hFLS-RA Bx1441	rAAV5-NFkB-hIFNbeta-Kana-Stuffer	TNFa+IL1b	1.45264
		hFLS-RA Bx1441	rAAV5-NFkB-hIFNbeta-Kana-Stuffer	No stimulation	0

## Sheet: Figure1C
	RA FLS							NHP FLS							Mouse FLS							Rabbit FLS							Rat FLS
ELISA results IFNβ							ELISA results IFNβ							ELISA results IFNβ							ELISA results IFNβ							ELISA results IFNβ
pg/ml							pg/ml							pg/ml							pg/ml
		Virus -		Virus +					Virus -		Virus +					Virus -		Virus +					Virus -		Virus +					Virus -		Virus +
		Med	TNF	Med	TNF				Med	TNF	Med	TNF				Med	TNF	Med	TNF				Med	TNF	Med	TNF				Med	TNF	Med	TNF
	Bx1441	185.455	0	479.05	7132.09			E 103-69	0	0	615	3851			T 103-32	0	0	302	3186			T 103-24	0	0	3851	5945			Exp 1	0	0	1537	18295.3
		130.397	118.955	456.544	7792.92			T 103-24	0	0	606	4945				0	0	261	2272				0	0	4039	6125				0	0	1091	20234
		132.102	0	469.401	5914.91			E 103-136	0	0	534	4039				0	0	198	1857				0	0	3148	6162				0	0	1156	20728.8
	BB3679	0	0	127.047	3251.48			T 103-63	0	0	0	2453			T 103-47	0	0	341	4014			T 103-32	0	0	3222	4717			Exp 2	0	0	1176.06	17898.9
		0	0	92.1585	3515.36			E 103-122	0	0		3222				0	0	339	3958				0	0	10987	17008				0	0	1144.12	9157.42
		0	0	21.213	2959.98			E 103-136	0	0	0	4717				0	0	274	3044				0	0	2453	3733				0	0	1452.84	12974.1
								E 103-82
	BB1441	0	0	437.154	5053.29			T 103-94	0	0	347	10286			T 103-63	0	0	815	11177			T 103-47	0	0	889	2210			Exp 3	0	0	1419.26	27685
		0	0	525.035	5450.6			E 103-122	0	0	390	9003				0	0	544	7736				0	0	898	1900				0	0	1286.37	24283.6
		0	0	524.986	4761.56				0	0	345	7624				0	0	882	8522				0	0	737	1607				0	343.37	1763.22	24189.1
Average		149.318	39.6517	468.332	6946.64		Average		0	0	585	4278.33		Average		0	0	253.667	2438.33		Average		0	0	3679.33	6077.33		Average		0	0	1261.33	19752.7
		0	0	80.1397	3242.27				0	0	0	3464				0	0	318	3672				0	0	5554	8486		pg/ml		0	0	1257.67	13343.5
		0	0	495.725	5088.49				0	0	360.667	8971				0	0	747	9145				0	0	841.333	1905.67				0	114.457	1489.62	25385.9

## Sheet: Figure2A
RA FLS																														IL6 DATA - DOUBLE STIMULATION
																													pg/ml										ng/ml
Raw IL6 data for Factor Correctie and then NESTED ANOVA								Raw IL8 data for Factor Correctie and then NESTED ANOVA								Raw MMP3 data for Factor Correctie and then NESTED ANOVA
	TNF -	TNF +	TNF -	TNF +					TNF -	TNF +	TNF -	TNF +					TNF -	TNF +	TNF -	TNF +				Transduction #78-169																					Transduction #78-141
	Virus -	Virus -	Virus +	Virus +					Virus -	Virus -	Virus +	Virus +					Virus -	Virus -	Virus +	Virus +															Condition	1	2	3	4	5	6	7	8			Condition	1	2	3
Exp 1	0	2241.9	0	2496.52				Exp 1	0	5053.64	0	1746.42				Exp 1	144.848	609.231							Stim TNF	-	+	-	+	-	+	-	+		Stim TNF	-	+	-	+	-	+	-	+			Stim TNF	-	+	-
	0	2315.94	0	2241.96					0	4846.27	0	1361.98					131.084	448.624	120.073	115.37					Stim IL1b	-	-	+	+	-	-	+	+		Stim IL1b	-	-	+	+	-	-	+	+			Stim IL1b	-	-	+
	0	2006.41	0	2559.43					0	4224.23	0	1699.27					108.944	547.853		112.167					Virus	-	-	-	-	+	+	+	+		Virus	-	-	-	-	+	+	+	+			Virus	-	-	-
Exp 2	545.302	2038.04	379.783	1593.27				Exp 2	0	2465.59	0	501.128				Exp 2	3545.02	8224.75	1418.34	1941.16						0	466.327		35654.6	0	840.476		14642			0	0.466328		35.6546	0	0.840476		14.642				0	0
	270.814	2252.72	471.336	1669.35					0	2210.77	0	702.554					1722.24	8938.62	1749.74	2265.05						0	392.371		32589.7	0	608.615		18601.2			0	0.392371		32.5897	0	0.608615		18.6012				0	0
	564.048	2281.53	352.488	1731.4					0	2767.48	0	910.569					3003.38	9892.36	1421.69	2986.03						0	639.33		33940.4	0	766.408		16946.5			0	0.63933		33.9404	0	0.766408		16.9465				0	0
Exp 3	0	397.934	0	632.523				Exp 3	0	589.065	0	0				Exp 3	428.771	522.819	332.404	389.868
	0	322.505	0	600.611					0	529.909	0	0					378.709	596.248	246.269	366.134				Transduction #129-023																					Transduction #78-152
	0	279.29	0	568.903					0	523.82	0	0					354.914	489.648	289.729	345.086																										Stim TNF	-	+	-
																									Stim TNF	-	+	-	+	-	+	-	+		Stim TNF	-	+	-	+	-	+	-	+			Stim IL1b	-	-	+
																									Stim IL1b	-	-	+	+	-	-	+	+		Stim IL1b	-	-	+	+	-	-	+	+			Virus	-	-	-
patient	conditie	Patient	Condition	value	r_value			patient	conditie	value	r_value					patient	conditie	Patient	Condition	value	r_value CJA				Virus	-	-	-	-	+	+	+	+		Virus	-	-	-	-	+	+	+	+				0	0
Bx1592	plusmin	3	1	2242	1217.29			BB1441	plusmin	589.065	1994.08					Bx1592	plusmin	3	1	609	2033.37						1629.3	32395.6	65087		1127.1	2662.57	33910.8				1.6293	32.3956	65.087		1.1271	2.66257	33.9108				0	0
Bx1592	plusmin	3	1	2316	1257.47			BB1441	plusmin	529.909	1793.83					Bx1592	plusmin	3	1	449	1499.15						1542.07	34684.1	63897.6		1025.85	3525.73	32087.1				1.54207	34.6841	63.8976		1.02585	3.52573	32.0871				0	0
Bx1592	plusmin	3	1	2006	1089.16			BB1441	plusmin	523.82	1773.22					Bx1592	plusmin	3	1	548	1829.7						1574.96	33651.9	66158.6		956.966	4038.31	27933.8				1.57496	33.6519	66.1586		0.956966	4.03831	27.9338
BB3679	plusmin	2	1	2038	1335.76			BB3679	plusmin	2465.59	1910.69					BB3679	plusmin	2	1	8225	1552.27																								Transduction #78-152
BB3679	plusmin	2	1	2253	1476.67			BB3679	plusmin	2210.77	1713.22					BB3679	plusmin	2	1	8939	1687.02			Transduction #129-023																						Stim TNF	-	+	-
BB3679	plusmin	2	1	2282	1495.68			BB3679	plusmin	2767.48	2144.64					BB3679	plusmin	2	1	9892	1866.88																									Stim IL1b	-	-	+
BB1441	plusmin	1	1	398	1118.41			Bx1592	plusmin	5053.64	1926.44					BB1441	plusmin	1	1	523	829.986				Stim TNF	-	+	-	+	-	+	-	+		Stim TNF	-	+	-	+	-	+	-	+			Virus	-	-	-
BB1441	plusmin	1	1	323	907.654			Bx1592	plusmin	4846.27	1847.39					BB1441	plusmin	1	1	596	945.835				Stim IL1b	-	-	+	+	-	-	+	+		Stim IL1b	-	-	+	+	-	-	+	+				0	0
BB1441	plusmin	1	1	279	784.011			Bx1592	plusmin	4224.23	1610.27					BB1441	plusmin	1	1	490	777.616				Virus	-	-	-	-	+	+	+	+		Virus	-	-	-	-	+	+	+	+				0	0
Bx1592	plusplus	3	2	2497	1355.75			BB1441	plusplus	0	0					Bx1592	plusplus	3	2	-99							455.385	5473.53	33392.5	0	495.803	9811.73	8751.7				0.455385	5.47353	33.3925	0	0.495803	9.81173	8.7517				0	0
Bx1592	plusplus	3	2	2242	1217.29			BB1441	plusplus	0	0					Bx1592	plusplus	3	2	115	383.97						499.166	5653.05	31560.7		487.954	10992.8	9232.1				0.499166	5.65304	31.5607		0.487954	10.9928	9.2321
Bx1592	plusplus	3	2	2559	1389.41			BB1441	plusplus	0	0					Bx1592	plusplus	3	2	112	373.953						420.402	8160.82	35197.2		486.833	11388.4	7958.8				0.420402	8.16082	35.1972		0.486833	11.3884	7.9588		Double stimulation
BB3679	plusplus	2	2	1593	1044.09			BB3679	plusplus	501.128	388.345					BB3679	plusplus	2	2	1941	366.317																								Transduction #78-169
BB3679	plusplus	2	2	1669	1093.9			BB3679	plusplus	702.554	544.439					BB3679	plusplus	2	2	2265	427.464																									Stim TNF	-	+	-
BB3679	plusplus	2	2	1731	1134.54			BB3679	plusplus	910.569	705.639					BB3679	plusplus	2	2	2986	563.535												Factor correction per condition (pg/ml)													Stim IL1b	-	-	+
BB1441	plusplus	1	2	633	1778.78			Bx1592	plusplus	1746.42	665.733					BB1441	plusplus	1	2	290	460.222																									Virus	-	-	-
BB1441	plusplus	1	2	601	1688.85			Bx1592	plusplus	1361.98	519.187					BB1441	plusplus	1	2	366	580.832																										0	0
BB1441	plusplus	1	2	569	1598.93			Bx1592	plusplus	1699.27	647.757					BB1441	plusplus	1	2	345	547.505				TNF stimulation							IL1b stimulation							Double stimulation								0	0
Bx1592	minmin	3	3	-99	0											Bx1592	minmin	3	3	145	484.136				patient	conditie	value	r_value				patient	conditie	value	r_value				patient	conditie	value	r_value					0	0
Bx1592	minmin	3	3	-99	0											Bx1592	minmin	3	3	131	437.392				BB3679	2	466	555.365				BB4426	3	32396	28516.2				BB3679	4	35655	39394.7
Bx1592	minmin	3	3	-99	0											Bx1592	minmin	3	3	109	363.937				BB3679	2	392	467.174				BB4426	3	34684	30530.2				BB3679	4	32590	36008.2			Double stimulation
BB3679	minmin	2	3	545	357.206											BB3679	minmin	2	3	3545	669.033				BB3679	2	639	761.541				BB4426	3	33652	29621.7				BB3679	4	33940	37499.8			Transduction #129-023
BB3679	minmin	2	3	271	177.62											BB3679	minmin	2	3	1722	324.986				BB4426	2	1629	907.72				Bx1441	3	5474	6218.78				BB4426	4	65087	37998.7				Stim TNF	-	+	-
BB3679	minmin	2	3	564	369.659											BB3679	minmin	2	3	3003	566.744				BB4426	2	1542	859.241				Bx1441	3	5653	6422.13				BB4426	4	63898	37304.6				Stim IL1b	-	-	+
BB1441	minmin	1	3	-99	0											BB1441	minmin	1	3	429	680.811				BB4426	2	1575	877.629				Bx1441	3	8161	9271.36				BB4426	4	66159	38624.6				Virus	-	-	-
BB1441	minmin	1	3	-99	0											BB1441	minmin	1	3	379	601.462				Bx1441	2	455	685.154				BB4426	7	2663	2344.07				Bx1441	4	33393	51768.3						333.143	0
BB1441	minmin	1	3	-99	0											BB1441	minmin	1	3	355	563.375				Bx1441	2	499	751.411				BB4426	7	3526	3103.72				Bx1441	4	31561	48928.2						268.052	292.588
Bx1592	minplus	3	4	-99	0											Bx1592	minplus	3	4	-99					Bx1441	2	420	632.45				BB4426	7	4038	3554.4				Bx1441	4	35197	54565						485.195	0
Bx1592	minplus	3	4	-99	0											Bx1592	minplus	3	4	120	400.664				BB3679	6	840	1001.09				Bx1441	7	9812	11147				BB3679	8	14642	16177.7
Bx1592	minplus	3	4	-99	0											Bx1592	minplus	3	4	-99					BB3679	6	609	725.788				Bx1441	7	10993	12488.7				BB3679	8	18601	20552			Double stimulation
BB3679	minplus	2	4	380	249.061											BB3679	minplus	2	4	1418	267.613				BB3679	6	766	912.896				Bx1441	7	11388	12937.4				BB3679	8	16946	18723.4			Transduction #129-023
BB3679	minplus	2	4	471	308.705											BB3679	minplus	2	4	1750	330.27				BB4426	6	1127	627.993											BB4426	8	33911	19797.7				Stim TNF	-	+	-
BB3679	minplus	2	4	352	230.709											BB3679	minplus	2	4	1422	268.368				BB4426	6	1026	571.713											BB4426	8	32087	18732.9				Stim IL1b	-	-	+
BB1441	minplus	1	4	-99	0											BB1441	minplus	1	4	332	526.875				BB4426	6	957	533.264											BB4426	8	27934	16308.3				Virus	-	-	-
BB1441	minplus	1	4	-99	0											BB1441	minplus	1	4	246	390.395				Bx1441	6	496	746.893											Bx1441	8	8752	13568						0	0
BB1441	minplus	1	4	-99	0											BB1441	minplus	1	4	290	460.222				Bx1441	6	488	734.847											Bx1441	8	9232	14312.1						0	0
																									Bx1441	6	487	733.341											Bx1441	8	7959	12338.6						0	0
																																	Nested ANOVA per condition (pg/ml) after Factor Correction
IL-6		Nested ANOVA - difference between stimulated transduced and non-stimulated transduced cells is non-significant (P = 0.471)
IL-6 double stim		Nested ANOVA - difference between stimulated transduced and non-stimulated transduced cells is significant (P = 0.006)
IL-8		Nested ANOVA - difference between stimulated transduced and non-stimulated transduced cells is significant (P = 0.002)																							TNF stimulation							IL1b stimulation							Double stimulation							TNF stimulation
MMP-3		Nested ANOVA - difference between stimulated transduced and non-stimulated transduced cells is significant (P = 0.045)																							patient	conditie	value	r_value				patient	conditie	value	r_value				patient	conditie	value	r_value				patient	conditie	value	r_value
IL-1ra		Nested ANOVA - difference between stimulated transduced and non-stimulated transduced cells is significant (P = 0.000)																							1	2	466	555.365				2	3	32396	28516.2				1	4	35655	39394.7				Bx1592	2	0	0
																									1	2	392	467.174				2	3	34684	30530.2				1	4	32590	36008.2				Bx1592	2	0	0
																									1	2	639	761.541				2	3	33652	29621.7				1	4	33940	37499.8				Bx1592	2	0	0
																									2	2	1629	907.72				3	3	5474	6218.78				2	4	65087	37998.7				BB3679	2	0	0
																									2	2	1542	859.241				3	3	5653	6422.13				2	4	63898	37304.6				BB3679	2	0	0
																									2	2	1575	877.629				3	3	8161	9271.36				2	4	66159	38624.6				BB3679	2	0	0
																									3	2	455	685.154				2	7	2663	2344.07				3	4	33393	51768.3				Bx1441	2	0	0
																									3	2	499	751.411				2	7	3526	3103.72				3	4	31561	48928.2				Bx1441	2	0	0
																									3	2	420	632.45				2	7	4038	3554.4				3	4	35197	54565				Bx1441	2	0	0
																									1	6	840	1001.09				3	7	9812	11147				1	8	14642	16177.7				BB3679-2	2	0	0
																									1	6	609	725.788				3	7	10993	12488.7				1	8	18601	20552				BB3679-2	2	0	0
																									1	6	766	912.896				3	7	11388	12937.4				1	8	16946	18723.4				BB3679-2	2	0	0
																									2	6	1127	627.993											2	8	33911	19797.7				BB4426	2	333.143	126.496
																									2	6	1026	571.713											2	8	32087	18732.9				BB4426	2	268.052	101.781
																									2	6	957	533.264											2	8	27934	16308.3				BB4426	2	485.195	184.231
																									3	6	496	746.893											3	8	8752	13568				Bx1441-2	2	0	0
																									3	6	488	734.847											3	8	9232	14312.1				Bx1441-2	2	0	0
																									3	6	487	733.341											3	8	7959	12338.6				Bx1441-2	2	0	0
																																														Bx1592	6	0	0
																																														Bx1592	6	65.282	458.304
																									Nested ANOVA							Nested ANOVA							Nested ANOVA							Bx1592	6	0	0
																									p = 0,938							p = 0,463							p = 0,006							BB3679	6	470.987	401.33
																																														BB3679	6	522.959	445.615
																																														BB3679	6	631.693	538.268
																																														Bx1441	6	899.877	523.488
																																														Bx1441	6	959.778	558.334
																																														Bx1441	6	566.156	329.351
																																														BB3679-2	6	541.963	392.073
																																														BB3679-2	6	629.892	455.684
																																														BB3679-2	6	744.788	538.803
																																														BB4426	6	1376.87	522.807
																																														BB4426	6	1126.69	427.811
																																														BB4426	6	1133.49	430.395
																																														Bx1441-2	6	521.836	545.9
																																														Bx1441-2	6	539.717	564.606
																																														Bx1441-2	6	298.554	312.322
																																														TNF stimulation
																																														patient	conditie	value	r_value
																																														1	2	0	0
																																														1	2	0	0
																																														1	2	0	0
																																														2	2	0	0
																																														2	2	0	0
																																														2	2	0	0
																																														3	2	0	0
																																														3	2	0	0
																																														3	2	0	0
																																														4	2	0	0
																																														4	2	0	0
																																														4	2	0	0
																																														5	2	333.143	126.496
																																														5	2	268.052	101.781
																																														5	2	485.195	184.231
																																														6	2	0	0
																																														6	2	0	0
																																														6	2	0	0
																																														1	6	0	0
																																														1	6	65.282	458.304
																																														1	6	0	0
																																														2	6	470.987	401.33
																																														2	6	522.959	445.615
																																														2	6	631.693	538.268
																																														3	6	899.877	523.488
																																														3	6	959.778	558.334
																																														3	6	566.156	329.351
																																														4	6	541.963	392.073
																																														4	6	629.892	455.684
																																														4	6	744.788	538.803
																																														5	6	1376.87	522.807
																																														5	6	1126.69	427.811
																																														5	6	1133.49	430.395
																																														6	6	521.836	545.9
																																														6	6	539.717	564.606
																																														6	6	298.554	312.322
[truncated: 14 more columns]

## Sheet: Figure2B
		RA FLS							NHP FLS
	IFNbeta bioactivity assay							IFNbeta bioactivity assay
	AU							AU
			Virus -		Virus +					Virus -		Virus +
			Med	TNF	Med	TNF				Med	TNF	Med	TNF
		Bx1441	0	0	31.8	1736.63			Exp 1	0	0	266.453	3470.21
			0	0	35.324	1976.15				0	0	121.957	3407.03
			0	0	26.522	1419.13				0	0	105.758	3515.65
		BB3679		31.312		4598.98			Exp 2
				29.688		4325.8					NA
				29.967		5226.9
		BB1441		30.941		3066.29			Exp 3
				27.614		3778.41					NA
				26.821		3242.7
	Average		0	0	31.2153	1710.64		Average
				30.3223		4717.23
				28.4587		3362.47

## Sheet: Figure2C
NHP FLS
Raw IL6 data for Factor Correctie and then NESTED ANOVA								Raw IL8 data for Factor Correctie and then NESTED ANOVA
	TNF -	TNF +	TNF -	TNF +					TNF -	TNF +	TNF -	TNF +
	Virus -	Virus -	Virus +	Virus +					Virus -	Virus -	Virus +	Virus +
Exp 1	354	1849	352	1608				Exp 1	682	13958	271	7215
	232	1955	377	1861					589	13744	324	9412
	369	2077	370	2163					508	13544	302	8234
Exp 2	3780	27855	2901	19065				Exp 2	9261	270499	8504	188654
	3289	25360	2645	14145					8995	237354	7340	173420
	3283	26332	2553	14105					7984	239667	6751	165385
	Exp	Conditie	Value corr	Value	FC value				Exp	Conditie	Value corr	Value	FC value
	1	1	1849	1849	6032.98				1	1	13958	13958	61850.3
	1	1	1955	1955	6378.84				1	1	13744	13744	60902
	1	1	2077	2077	6776.91				1	1	13544	13544	60015.7
	2	1	27855	27855	8537.06				2	1	270499	270499	61044.6
	2	1	25360	25360	7772.38				2	1	237354	237354	53564.7
	2	1	26332	26332	8070.28				2	1	239667	239667	54086.6
	1	2	1608	1608	5246.64				1	2	7215	7215	31970.9
	1	2	1861	1861	6072.13				1	2	9412	9412	41706.2
	1	2	2163	2163	7057.51				1	2	8234	8234	36486.2
	2	2	19065	19065	5843.08				2	2	188654	188654	42574.3
	2	2	14145	14145	4335.19				2	2	173420	173420	39136.4
	2	2	14105	14105	4322.93				2	2	165385	165385	37323.1
	FC = factor correction								FC = factor correction
	NESTED ANOVA								NESTED ANOVA
	p = 0,241								p = 0,018
				2011-03-09								2011-03-09

## Sheet: Additional data
	Rabbit FLS						Rat FLS
ELISA results IL8
							Raw IL6 data for Factor Correctie and then NESTED ANOVA
		Virus -		Virus +				TNF -	TNF +	TNF -	TNF +
		Med	TNF	Med	TNF			Virus -	Virus -	Virus +	Virus +
	T 103-24	482	863	729	1276		Exp 1	563.966	1434.66	637.087	1460.73
	E 103-129	579	799	555	909			643.621	1498.71	628.842	1690.56
		278	602	514	738			697.228	1514.58	720.883	1719.68
							Exp 2	107.993	459.309	320.877	211.967
	T 103-32	295	1113	518	1222			134.631	511.151	214.793	539.175
	E 103-129	412	931	455	1074			199.536	344.976	0	395.972
		334	1170	353	1653		Exp 3	1111.1	1659.13	1061.41	2037.98
								795.896	1972.02	1898.48	2030.33
	T 103-47	0	1122	181	1788			1203.92	2022.69	1456.46	2201.11
	E 103-129	0	725	0	1435
		0	1760	0	1358			Exp	Conditie	Value	FC value
								1	1	1434.66	985.285
Average		446.333	754.667	599.333	974.333			1	1	1498.71	1029.27
		347	1071.33	442	1316.33			1	1	1514.58	1040.17
		0	1202.33	60.3333	1527			2	1	459.309	1244.61
								2	1	511.151	1385.09
								2	1	344.976	934.798
								3	1	1659.13	891.534
								3	1	1972.02	1059.67
								3	1	2022.69	1086.9
								1	2	1460.73	1003.18
								1	2	1690.56	1161.03
								1	2	1719.68	1181.02
								2	2	211.967	574.377
								2	2	539.175	1461.03
								2	2	395.972	1072.98
								3	2	2037.98	1095.11
								3	2	2030.33	1091
								3	2	2201.11	1182.77
								FC = factor correction
								NESTED ANOVA
								p = 0,788
