# Supplementary material for: Preclinical Potency and Biodistribution Studies of an AAV 5 Vector Expressing Human Interferon-β (ART-I02) for Local Treatment of Patients with Rheumatoid Arthritis
Source: PLoS One. 2015 Jun 24;10(6):e0130612. doi: 10.1371/journal.pone.0130612 (PMC4479517; doi:10.1371/journal.pone.0130612)
Supplement: S2 Dataset — (XLS) [file pone.0130612.s002.xls]

## Sheet: Raw data
ELISA results IFNβ			2010-04-28	LNB 103 page 107
			2010-04-29	LNB 103 page 112
		MTX 0				MTX 10 nM				MTX 1 uM				MTX 100 uM
		Virus -		Virus +		Virus -		Virus +		Virus -		Virus +		Virus -		Virus +
		Med	TNF	Med	TNF	Med	TNF	Med	TNF	Med	TNF	Med	TNF	Med	TNF	Med	TNF
	BB 3679	0	0	335	6473	0	0	331	6379	0	0	254	5675	0	0	278	6305
		0	0	322	9329	0	0	301	3933	0	0	180	5364	0	0	303	6576
		0	0	305	8025	0	0		6564	0	0	208	6688	0	0	298	6580
	Bx 1592	0	0	688	14010	0	0	533	15745		0	535	14585	0	0	478	15196
		0	0	488	14795	55	0	690	13955	0	0	445	13182	0	0	480	16001
		0	0	510	14917	0	0	619	13487	0	0	503	11588	0	0	566	14352
	BB 4195	0	0	0	122	0	0	0	168	0	0	0	91	0	0	0	0
		0	0	0	209	0	0	0	160	0	0	0	91	0	0	0	162
		0	0	0	133	0	0	0	205	0	0	0	0	0	0	0	92
Average	BB 3679	0	0	320.667	7942.33	0	0	316	5625.33	0	0	214	5909	0	0	293	6487
	Bx 1592	0	0	562	14574	18.3333	0	614	14395.7	0	0	494.333	13118.3	0	0	508	15183
	BB 4195	0	0	0	154.667	0	0	0	177.667	0	0	0	60.6667	0	0	0	84.6667
ELISA results IL6			2010-04-28	LNB 103 page 107
			2010-04-29	LNB 103 page 112
		MTX 0				MTX 10 nM				MTX 1 uM				MTX 100 uM
		Virus -		Virus +		Virus -		Virus +		Virus -		Virus +		Virus -		Virus +
		Med	TNF	Med	TNF	Med	TNF	Med	TNF	Med	TNF	Med	TNF	Med	TNF	Med	TNF
	BB 3679	42	1023	69	903	0	851	54	846	54	870	69	763	57	993	65	1059
		36	892	63	886	0	922	54	935	67	890	0	807	35	870	72	846
		44	1015	54	933	125	940		906	134	957	60	881	0	862	67	879
	Bx 1592	96	1184	162	1338	48	913	115	1312		1030	141	1213	74	1207	133	1312
		65	1006	125	1601	66	1065	107	1194	60	589	142	955	0	1024	125	1169
		70	994	133	1325	113	1115	133	1287	84	958	161	1037	81	979	132	1190
	BB 4195	90	1435	82	968	0	354	0	397	0	465	0	422	0	542	0	645
		80	1118	0	851	0	366	0	428	0	519	0	436	0	492	0	492
		76	1124	0	817	0	408	0	453	0	529	0	485	0	439	0	411
Average	BB 3679	40.6667	976.667	62	907.333	41.6667	904.333	54	895.667	85	905.667	43	817	30.6667	908.333	68	928
	Bx 1592	77	1061.33	140	1421.33	75.6667	1031	118.333	1264.33	72	859	148	1068.33	51.6667	1070	130	1223.67
	BB 4195	82	1225.67	27.3333	878.667	0	376	0	426	0	504.333	0	447.667	0	491	0	516
	Overal average B		1087.89				770.444				756.333				823.111
Corrected		3.73809	89.7754	5.69905	83.4023	5.40845	117.385	7.00935	116.26	11.2389	119.75	5.68557	108.026	3.72575	110.355	8.26145	112.745
for column B		7.07786	97.558	12.8688	130.649	9.82174	133.827	15.36	164.114	9.52003	113.579	19.569	141.258	6.27708	129.996	15.7939	148.666
per overal average		7.53746	112.664	2.51249	80.7672	0	48.8058	0	55.296	0	66.6843	0	59.1917	0	59.6525	0	62.6898
	Average B		99.999				100.006				100.004				100.001
Corrected	BB 3679	4.30019	104.74	7.06461	92.4542	0	94.1025	5.97125	93.5496	5.96246	96.0618	7.6187	84.2473	6.27523	109.321	7.15596	116.587
for column		3.68588	91.3279	6.45029	90.7136	0	101.954	5.97125	103.391	7.39787	98.2702	0	89.1056	3.85321	95.7798	7.92661	93.1376
B = 100%		4.50497	103.921	5.52882	95.5257	13.8223	103.944	0	100.184	14.7957	105.668	6.62495	97.2764	0	94.8991	7.37615	96.7706
per exp.
	Bx 1592	9.04523	111.558	15.2638	126.068	4.65567	88.5548	11.1542	127.255		119.907	16.4144	141.211	6.91589	112.804	12.4299	122.617
		6.12437	94.7864	11.7776	150.848	6.40155	103.298	10.3783	115.81	6.98487	68.5681	16.5308	111.176	0	95.7009	11.6822	109.252
		6.59548	93.6558	12.5314	124.843	10.9602	108.147	12.9001	124.83	9.77881	111.525	18.7427	120.722	7.57009	91.4953	12.3364	111.215
	BB 4195	7.34294	117.079	6.69024	78.9774	0	94.1489	0	105.585	0	92.2009	0	83.6748	0	110.387	0	131.365
		6.52706	91.2157	0	69.4316	0	97.3404	0	113.83	0	102.908	0	86.4508	0	100.204	0	100.204
		6.20071	91.7052	0	66.6576	0	108.511	0	120.479	0	104.891	0	96.1666	0	89.4094	0	83.7067
Average	BB 3679	4.16368	99.9966	6.34791	92.8979	4.60745	100	3.98083	99.0417	9.38535	100	4.74788	90.2098	3.37615	100	7.48624	102.165
	Bx 1592	7.25503	100	13.191	133.92	7.33915	100	11.4775	122.632	8.38184	100	17.2293	124.369	4.82866	100	12.1495	114.361
	BB 4195	6.69024	100	2.23008	71.6889	0	100	0	113.298	0	100	0	88.764	0	100	0	105.092
ELISA results IL8			2010-04-28	LNB 103 page 107
			2010-04-29	LNB 103 page 112
		MTX 0				MTX 10 nM				MTX 1 uM				MTX 100 uM
		Virus -		Virus +		Virus -		Virus +		Virus -		Virus +		Virus -		Virus +
		Med	TNF	Med	TNF	Med	TNF	Med	TNF	Med	TNF	Med	TNF	Med	TNF	Med	TNF
	BB 3679	0	3343	0	1399	0	2708	0	1316	0	2667	0	1071	0	2964	0	1682
		0	3020	0	1261	0	2722	0	1334	0	2875	0	1104	0	2775	0	1283
		0	2940	0	1328	138	9860	130	3164	0	9109	0	2316	0	2880	0	1381
	Bx 1592	0	4216	0	2742	0	4173	0	2217		3708	0	2232	0	4298	0	2633
		0	3502	0	2496	0	4180	0	2146	0	1064	0	2379	0	3472	0	2260
		0	3294	0	2281	0	4027	0	3139	0	4337	0	2542	0	3488	0	2107
	BB 4195	0	5379	0	2922	0	2159	0	1584	0	2786	0	1149	0	3045	0	1732
		0	4372	0	2472	0	2621	0	1584	0	3358	0	1410	0	2374	0	1628
		0	4236	0	2103	0	3000	0	1472	0	427	0	1487	0	2627	0	1876
Average	BB 3679	0	3101	0	1329.33	46	5096.67	43.3333	1938	0	4883.67	0	1497	0	2873	0	1448.67
	Bx 1592	0	3670.67	0	2506.33	0	4126.67	0	2500.67	0	3036.33	0	2384.33	0	3752.67	0	2333.33
	BB 4195	0	4662.33	0	2499	0	2593.33	0	1546.67	0	2190.33	0	1348.67	0	2682	0	1745.33
	Average B		3811.33				3938.89				3370.11				3102.56
Corrected		0	81.3633	0	34.8787	1.16784	129.393	1.10014	49.2016	0	144.912	0	44.42	0	92.5998	0	46.692
for column B		0	96.3101	0	65.7606	0	104.767	0	63.4864	0	90.0962	0	70.7496	0	120.952	0	75.2057
per average		0	122.329	0	65.5682	0	65.839	0	39.2665	0	64.9931	0	40.0186	0	86.4436	0	56.2539
Corrected	BB 3679	0	107.804	0	45.1145	0	53.1324	0	25.8206	0	54.6102	0	21.9301	0	103.167	0	58.5451
for column		0	97.3879	0	40.6643	0	53.4071	0	26.1738	0	58.8693	0	22.6058	0	96.5889	0	44.6572
B = 100%		0	94.8081	0	42.8249	2.70763	193.459	2.55067	62.0794	0	186.518	0	47.4231	0	100.244	0	48.0682
	Bx 1592	0	114.855	0	74.6996	0	101.122	0	53.7233		122.122	0	73.5105	0	114.531	0	70.1628
		0	95.4041	0	67.9979	0	101.292	0	52.0028	0	35.0427	0	78.3519	0	92.5201	0	60.2233
		0	89.7377	0	62.1407	0	97.584	0	76.0656	0	142.838	0	83.7203	0	92.9464	0	56.1462
	BB 4195	0	115.372	0	62.6729	0	83.253	0	61.0805	0	127.197	0	52.4586	0	113.535	0	64.5787
		0	93.7735	0	53.021	0	101.068	0	61.0805	0	153.312	0	64.3747	0	88.516	0	60.701
		0	90.8564	0	45.1065	0	115.683	0	56.7617	0	19.495	0	67.8902	0	97.9493	0	69.9478
Average	BB 3679	0	100	0	42.8679	0.902545	99.9993	0.850223	38.0246	0	99.9993	0	30.653	0	100	0	50.4235
	Bx 1592	0	99.9991	0	68.2794	0	99.9992	0	60.5972	0	100.001	0	78.5276	0	99.9991	0	62.1775
	BB 4195	0	100.001	0	53.6002	0	100.001	0	59.6409	0	100.002	0	61.5745	0	100	0	65.0758
ELISA results MMP3			2010-04-28	LNB 103 page 107
			2010-04-29	LNB 103 page 112
		MTX 0				MTX 10 nM				MTX 1 uM				MTX 100 uM
		Virus -		Virus +		Virus -		Virus +		Virus -		Virus +		Virus -		Virus +
		Med	TNF	Med	TNF	Med	TNF	Med	TNF	Med	TNF	Med	TNF	Med	TNF	Med	TNF
	BB 3679	1161	43514	637	4521	707	35829	562	3928	1075	40652	848	4272	1257	34292	599	5074
		1198	48786	644	5032	647	29092	480	4333	1443	35715	949	3540	868	32531	650	4456
		939	35887	471	3533	3552	38915		8283	2953	29984	727	6293	675	36234	573	5122
	Bx 1592	0	294	0	0	0	255	0	0		174	0	0	0	239	0	0
		0	200	0	0	0	235	0	0	0	185	0	0	0	216	0	0
		0	168	0	0	243	356	0	0	125	241	0	0	0	207	0	0
	BB 4195	0	457	0	258	0	141	0	0	0	178	0	126	0	177	0	175
		0	453	0	235	0	160	0	137	0	275	0	178	0	230	0	211
		0	280	0	192	0	183	0	146	0	210	0	162	0	165	0	120
Average	BB 3679	1099.33	42729	584	4362	1635.33	34612	521	5514.67	1823.67	35450.3	841.333	4701.67	933.333	34352.3	607.333	4884
	Bx 1592	0	220.667	0	0	81	282	0	0	62.5	200	0	0	0	220.667	0	0
	BB 4195	0	396.667	0	228.333	0	161.333	0	94.3333	0	221	0	155.333	0	190.667	0	168.667
	Overal average B		14448.8				11685.1				11957.1				11587.9
Corrected		7.60847	295.727	4.04186	30.1894	13.995	296.206	4.45867	47.194	15.2517	296.479	7.03627	39.3211	8.05438	296.45	5.2411	42.1474
for column B		0	1.52723	0	0	0.69319	2.41333	0	0	0.522702	1.67265	0	0	0	1.90429	0	0
per overal average		0	2.74533	0	1.58029	0	1.38068	0	0.807296	0	1.84827	0	1.29909	0	1.64539	0	1.45554
	Average B		99.9998				100				100				99.9999
Corrected	BB 3679	2.71712	101.837	1.49079	10.5806	2.04264	103.516	1.62371	11.3487	3.03241	114.673	2.39208	12.0507	3.65914	99.8244	1.7437	14.7705
for column		2.80372	114.175	1.50717	11.7765	1.86929	84.0518	1.3868	12.5188	4.07048	100.747	2.67698	9.9858	2.52676	94.6981	1.89216	12.9715
B = 100%		2.19757	83.9875	1.1023	8.26839	10.2623	112.432		23.931	8.32996	84.5803	2.05076	17.7516	1.96493	105.478	1.66801	14.9102
per exp.
	Bx 1592	0	133.233	0	0	0	90.4255	0	0		87	0	0	0	108.308	0	0
		0	90.6344	0	0	0	83.3333	0	0	0	92.5	0	0	0	97.8852	0	0
		0	76.1329	0	0	86.1702	126.241	0	0	62.5	120.5	0	0	0	93.8066	0	0
	BB 4195	0	115.21	0	65.042	0	87.3967	0	0	0	80.543	0	57.0136	0	92.8322	0	91.7832
		0	114.202	0	59.2437	0	99.1736	0	84.9174	0	124.434	0	80.543	0	120.629	0	110.664
		0	70.5882	0	48.4034	0	113.43	0	90.4959	0	95.0226	0	73.3032	0	86.5385	0	62.9371
Average	BB 3679	2.5728	100	1.36675	10.2085	4.72476	100	1.50526	15.9328	5.14429	100	2.37327	13.2627	2.71694	100	1.76795	14.2174
	Bx 1592	0	100	0	0	28.7234	100	0	0	31.25	100	0	0	0	100	0	0
	BB 4195	0	100	0	57.563	0	100	0	58.4711	0	100	0	70.2866	0	100	0	88.4615
ELISA results IL1ra			2011-04-19	LNB 129 page 130
		MTX 0				MTX 10 nM				MTX 1 uM				MTX 100 uM
		Virus -		Virus +		Virus -		Virus +		Virus -		Virus +		Virus -		Virus +
		Med	TNF	Med	TNF	Med	TNF	Med	TNF	Med	TNF	Med	TNF	Med	TNF	Med	TNF
	BB 3679	0	0	0	571.288	0	0	0	333.342	0	0	0	323.187	0	0	0	561.558
	#78-177	0	0	0	578.728	0	0	0	348.248	0	0	0	318.038	0	0	0	561.558
		0	0	0	834.562	0	0	0	485.709	0	0	0	544.839	0	0	0	863.554
	BB 3679	0	0	0	367.27	0	0	0	0	0	0	0	238.913	0	0	0	569.504
	#103-057	0	0	0	345.762	0	0	0	395.038	0	0		276.358	0	0	0	340.242
		0	549.503	0	311.656	0	0	0	0	0	0	0	169.828	0	0	0	407.925
	Bx 1592	0	0	0	0	0	0	0	0		0	0	0	0	0	0	0
	#103-057	0	0	0	0	0	0	0	53.824	0	0	0	0	0	0	0	0
		0	0	0	0	0	0	0	0	0	0	0	0	0	0	0	0
	BB 4195	0	0	0	1027.38	0	0	0	1083.16	0	0	0	1235.52	0	0	0	1033.93
	#103-096	0	0	0	1018.51	0	0	0	1068.48	0	0	0	1126.73	0	0	0	1181.54
		0	0	0	870.363	0	0	0	884.996	0	0	0	963.324	0	0	0	876.984
Average	BB 3679	0	0	0	661.526	0	0	0	389.1	0	0	0	395.355	0	0	0	662.223
	BB 3679	0	183.168	0	341.563	0	0	0	131.679	0	0	0	228.366	0	0	0	439.224
	Bx 1592	0	0	0	0	0	0	0	17.9413	0	0	0	0	0	0	0	0
	BB 4195	0	0	0	972.087	0	0	0	1012.21	0	0	0	1108.52	0	0	0	1030.82
	Overal average B		45.7919				0				0				0
Corrected
for column B
per overal average
	Average B

## Sheet: IL1ra
IL1ra	MTX 0				MTX 10 nM				MTX 1 uM				MTX 100 uM
#129-130	Virus -		Virus +		Virus -		Virus +		Virus -		Virus +		Virus -		Virus +
	Med	TNF	Med	TNF	Med	TNF	Med	TNF	Med	TNF	Med	TNF	Med	TNF	Med	TNF
BB 3679	0	0	0	571.288	0	0	0	333.342	0	0	0	323.187	0	0	0	561.558
#78-177	0	0	0	578.728	0	0	0	348.248	0	0	0	318.038	0	0	0	561.558
	0	0	0	834.562	0	0	0	485.709	0	0	0	544.839	0	0	0	863.554
BB 3679	0	0	0	367.27	0	0	0	0	0	0	0	238.913	0	0	0	569.504
#103-057	0	0	0	345.762	0	0	0	395.038	0	0		276.358	0	0	0	340.242
	0	549.503	0	311.656	0	0	0	0	0	0	0	169.828	0	0	0	407.925
Bx 1592	0	0	0	0	0	0	0	0		0	0	0	0	0	0	0
#103-057	0	0	0	0	0	0	0	53.824	0	0	0	0	0	0	0	0
	0	0	0	0	0	0	0	0	0	0	0	0	0	0	0	0
BB 4195	0	0	0	1027.38	0	0	0	1083.16	0	0	0	1235.52	0	0	0	1033.93
#103-096	0	0	0	1018.51	0	0	0	1068.48	0	0	0	1126.73	0	0	0	1181.54
	0	0	0	870.363	0	0	0	884.996	0	0	0	963.324	0	0	0	876.984
			Not included, value ignored since all other values in same condition (11*3 = 33) were all 'zero'.											NOT INCLUDED!
	Patient	Condition	Value	FC value	Patient	Condition	Value	FC value	Patient	Condition	Value	FC value	Patient	Condition	Value	FC value
	1	1	0	0	1	1	0	0	1	1	0	0	1	1	0	0
	1	1	0	0	1	1	0	0	1	1	0	0	1	1	0	0
	1	1	0	0	1	1	0	0	1	1	0	0	1	1	0	0
	2	1	0	0	2	1	0	0	2	1	0	0	2	1	0	0
	2	1	0	0	2	1	0	0	2	1	0	0	2	1	0	0
	2	1	0	0	2	1	0	0	2	1	0	0	2	1	0	0
	3	1	0	0	3	1	0	0	3	1	0	0	3	1	0	0
	3	1	0	0	3	1	0	0	3	1	0	0	3	1	0	0
	3	1	0	0	3	1	0	0	3	1	0	0	3	1	0	0
	1	2	571.288	525.742	1	2	333.342	464.636	1	2	323.187	384.675	1	2	561.558	569.9
	1	2	578.728	532.589	1	2	348.248	485.413	1	2	318.038	378.546	1	2	561.558	569.9
	1	2	834.562	768.027	1	2	485.709	677.016	1	2	544.839	648.497	1	2	863.554	876.383
	2	2	367.27	645.684	2	2	0	0	2	2	238.913	486.078	2	2	569.504	872.916
	2	2	345.762	607.872	2	2	395.038	534.492	2	2	276.358	562.262	2	2	340.242	521.511
	2	2	311.656	547.911	2	2	0	0	2	2	169.828	345.522	2	2	407.925	625.253
	3	2	1027.38	635.009	3	2	1083.16	574.336	3	2	1235.52	510.201	3	2	1033.93	664.678
	3	2	1018.51	629.527	3	2	1068.48	566.556	3	2	1126.73	465.279	3	2	1181.54	759.572
	3	2	870.363	537.957	3	2	884.996	469.262	3	2	963.324	397.801	3	2	876.984	563.783
	Nested ANOVA				Nested ANOVA				Nested ANOVA				Nested ANOVA
	p = 0,000				p = 0,025				p = 0,000				p = 0,000
	(p = < 0,001)								(p = < 0,001)				(p = < 0,001)
Raw	0	0	0	661.526	0	0	0	389.1	0	0	0	395.355	0	0	0	662.223
Average	0	0	0	341.563	0	0	0	131.679	0	0	0	228.366	0	0	0	439.224
Data	0	0	0	972.087	0	0	0	1012.21	0	0	0	1108.52	0	0	0	1030.82
/1000	0	0	0	0.661526	0	0	0	0.3891	0	0	0	0.395355	0	0	0	0.662223
	0	0	0	0.341563	0	0	0	0.131679	0	0	0	0.228366	0	0	0	0.439224
	0	0	0	0.972087	0	0	0	1.01221	0	0	0	1.10852	0	0	0	1.03082

## Sheet: IL6
IL6	MTX 0				MTX 10 nM				MTX 1 uM				MTX 100 uM
	Virus -		Virus +		Virus -		Virus +		Virus -		Virus +		Virus -		Virus +
	Med	TNF	Med	TNF	Med	TNF	Med	TNF	Med	TNF	Med	TNF	Med	TNF	Med	TNF
BB 3679	42	1023	69	903	0	851	54	846	54	870	69	763	57	993	65	1059
	36	892	63	886	0	922	54	935	67	890	0	807	35	870	72	846
	44	1015	54	933	125	940		906	134	957	60	881	0	862	67	879
Bx 1592	96	1184	162	1338	48	913	115	1312		1030	141	1213	74	1207	133	1312
	65	1006	125	1601	66	1065	107	1194	60	589	142	955	0	1024	125	1169
	70	994	133	1325	113	1115	133	1287	84	958	161	1037	81	979	132	1190
BB 4195	90	1435	82	968	0	354	0	397	0	465	0	422	0	542	0	645
	80	1118	0	851	0	366	0	428	0	519	0	436	0	492	0	492
	76	1124	0	817	0	408	0	453	0	529	0	485	0	439	0	411
	Patient	Condition	Value		Patient	Condition	Value		Patient	Condition	Value		Patient	Condition	Value
	1	1	1023		1	1	851		1	1	870		1	1	993
	1	1	892		1	1	922		1	1	890		1	1	870
	1	1	1015		1	1	940		1	1	957		1	1	862
	2	1	1184		2	1	913		2	1	1030		2	1	1207
	2	1	1006		2	1	1065		2	1	589		2	1	1024
	2	1	994		2	1	1115		2	1	958		2	1	979
	3	1	1435		3	1	354		3	1	465		3	1	542
	3	1	1118		3	1	366		3	1	519		3	1	492
	3	1	1124		3	1	408		3	1	529		3	1	439
	1	2	903		1	2	846		1	2	763		1	2	1059
	1	2	886		1	2	935		1	2	807		1	2	846
	1	2	933		1	2	906		1	2	881		1	2	879
	2	2	1338		2	2	1312		2	2	1213		2	2	1312
	2	2	1601		2	2	1194		2	2	955		2	2	1169
	2	2	1325		2	2	1287		2	2	1037		2	2	1190
	3	2	968		3	2	397		3	2	422		3	2	645
	3	2	851		3	2	428		3	2	436		3	2	492
	3	2	817		3	2	453		3	2	485		3	2	411

## Sheet: IL8
IL8	MTX 0				MTX 10 nM				MTX 1 uM				MTX 100 uM
	Virus -		Virus +		Virus -		Virus +		Virus -		Virus +		Virus -		Virus +
	Med	TNF	Med	TNF	Med	TNF	Med	TNF	Med	TNF	Med	TNF	Med	TNF	Med	TNF
BB 3679	0	3343	0	1399	0	2708	0	1316	0	2667	0	1071	0	2964	0	1682
	0	3020	0	1261	0	2722	0	1334	0	2875	0	1104	0	2775	0	1283
	0	2940	0	1328	138	9860	130	3164	0	9109	0	2316	0	2880	0	1381
Bx 1592	0	4216	0	2742	0	4173	0	2217		3708	0	2232	0	4298	0	2633
	0	3502	0	2496	0	4180	0	2146	0	1064	0	2379	0	3472	0	2260
	0	3294	0	2281	0	4027	0	3139	0	4337	0	2542	0	3488	0	2107
BB 4195	0	5379	0	2922	0	2159	0	1584	0	2786	0	1149	0	3045	0	1732
	0	4372	0	2472	0	2621	0	1584	0	3358	0	1410	0	2374	0	1628
	0	4236	0	2103	0	3000	0	1472	0	427	0	1487	0	2627	0	1876
	Patient	Condition	Value	FC value	Patient	Condition	Value	FC value	Patient	Condition	Value	FC value	Patient	Condition	Value	FC value
	1	1	3343	4530.31	1	1	2708	2574.87	1	1	2667	2282.69	1	1	2964	3420.17
	1	1	3020	4092.59	1	1	2722	2588.18	1	1	2875	2460.71	1	1	2775	3202.08
	1	1	2940	3984.18	1	1	9860	9375.28	1	1	9109	7796.4	1	1	2880	3323.24
	2	1	4216	3835.89	2	1	4173	3384.03	2	1	3708	3075.47	2	1	4298	3423.4
	2	1	3502	3186.26	2	1	4180	3389.7	2	1	1064	882.498	2	1	3472	2765.49
	2	1	3294	2997.01	2	1	4027	3265.63	2	1	4337	3597.17	2	1	3488	2778.23
	3	1	5379	4362.6	3	1	2159	2800.01	3	1	2786	3924.51	3	1	3045	3313.04
	3	1	4372	3545.88	3	1	2621	3399.18	3	1	3358	4730.26	3	1	2374	2582.97
	3	1	4236	3435.58	3	1	3000	3890.71	3	1	427	601.496	3	1	2627	2858.24
	1	2	1399	1895.87	1	2	1316	1251.3	1	2	1071	916.669	1	2	1682	1940.87
	1	2	1261	1708.86	1	2	1334	1268.42	1	2	1104	944.914	1	2	1283	1480.46
	1	2	1328	1799.65	1	2	3164	3008.46	1	2	2316	1982.27	1	2	1381	1593.54
	2	2	2742	2494.78	2	2	2217	1797.84	2	2	2232	1851.26	2	2	2633	2097.21
	2	2	2496	2270.96	2	2	2146	1740.26	2	2	2379	1973.18	2	2	2260	1800.11
	2	2	2281	2075.35	2	2	3139	2545.52	2	2	2542	2108.37	2	2	2107	1678.25
	3	2	2922	2369.87	3	2	1584	2054.29	3	2	1149	1618.54	3	2	1732	1884.46
	3	2	2472	2004.9	3	2	1584	2054.29	3	2	1410	1986.2	3	2	1628	1771.3
	3	2	2103	1705.62	3	2	1472	1909.04	3	2	1487	2094.67	3	2	1876	2041.13
	Nested ANOVA				Nested ANOVA				Nested ANOVA				Nested ANOVA
	p = 0,004				p = 0,019				p = 0,045				p = 0,001
Raw	0	3101	0	1329.3	46	5096.7	43.3	1938	0	4883.7	0	1497	0	2873	0	1448.7
Average	0	3670.7	0	2506.3	0	4126.7	0	2500.7	0	3036.3	0	2384.3	0	3752.7	0	2333.3
Data	0	4662.3	0	2499	0	2593.3	0	1546.7	0	2190.3	0	1348.7	0	2682	0	1745.3
/1000	0	3.101	0	1.3293	0.046	5.0967	0.0433	1.938	0	4.8837	0	1.497	0	2.873	0	1.4487
	0	3.6707	0	2.5063	0	4.1267	0	2.5007	0	3.0363	0	2.3843	0	3.7527	0	2.3333
	0	4.6623	0	2.499	0	2.5933	0	1.5467	0	2.1903	0	1.3487	0	2.682	0	1.7453

## Sheet: Factor correction
FACTOR CORRECTION					version: 10.1
data set corrected on					25-1-2011
correction factors									Example of Factor Correction Method
Patient	Value								Data: IL8 - 100 uM MTX
method:	ratio
1	0,866623727299087
2	12554757104631
3	0,919096494547182
product	1
correction history
correction	method used	factors based on	condition	applied to	resulting in	selection criteria	corrected cases
1	ratio	Patient	Condition	Value	r_Value		ALL valid cases
corrected data
	included	Patient	Condition	Value	r_Value	r_Value corr
	1	1	1	2964	342016945374618	3420.17
	1	1	1	2775	320208172542026	3202.08
	1	1	1	2880	332324157449022	3323.24
	1	2	1	4298	342340354670391	3423.4
	1	2	1	3472	276548560124616	2765.49
	1	2	1	3488	277822977452379	2778.23
	1	3	1	3045	331303624599309	3313.04
	1	3	1	2374	25829714443309	2582.97
	1	3	1	2627	285824177938385	2858.24
	1	1	2	1682	194086539176825	1940.87
	1	1	2	1283	148045796530241	1480.46
	1	1	2	1381	159354049110104	1593.54
	1	2	2	2633	209721301500033	2097.21
	1	2	2	2260	180011447546553	1800.11
	1	2	2	2107	167824831849817	1678.25
	1	3	2	1732	188445936882103	1884.46
	1	3	2	1628	177130476468859	1771.3
	1	3	2	1876	204113497454287	2041.13
