# Supplementary material for: Preclinical Potency and Biodistribution Studies of an AAV 5 Vector Expressing Human Interferon-β (ART-I02) for Local Treatment of Patients with Rheumatoid Arthritis
Source: PLoS One. 2015 Jun 24;10(6):e0130612. doi: 10.1371/journal.pone.0130612 (PMC4479517; doi:10.1371/journal.pone.0130612)
Supplement: S3 Dataset — (XLS) [file pone.0130612.s003.xls]

## Sheet: Raw data rat-biodistribution
Raw data PCR rat biodistribution study --> figure 4, figure 5, figure S1
		Right joint	Lymph nodes	Left joint	Lung	Spleen	Kidney	Liver	Blood	Brain	Heart	Testes
IFN-ia-4-art		195000	2926.67	154.667	364.767	171.333	45.8333	35.9333		42.9667	4.905	33.0333
		138333	32400	165.067	198.033	139.4	77.4667	49.4667	0.2	12.8433	6.21	176.333
		189667	12800	78.2333	17.1533	206.967	47.04	27.4333	6.8	102.7	4.865	61.6
		185333	5296.67	100	42.25	79.8333	29.89	32.6967	9.77	6.37	xx 9666,667	50.04
		125000	10683.3	21.8767	16.3	335.667	50.1033	192.6		35.2667	10.0033	41.9333
		138667	7560	31.2	61.3933	313.333	52.89	36.1467		14.22	26.2667	88.4333	total
	av	162000	11944.4	91.8406	116.649	207.756	50.5372	62.3794	5.59	35.7278	10.45	75.2289	174601
	SD	31216.8	10634.7	60.2215	139.1	99.8716	15.4375	64.209	4.8984	35.7381	9.08685	53.1145
	%	92.7832	6.84101	0.0526004	0.0668093	0.118989	0.0289445	0.0357269	0.00320159	0.0204626	0.00598509	0.0430863	100
IFN-iv-4-art		4380	6316.67	320.667	20466.7	6933.33	6636.67	2816.67	1519.33	131.433	46.6833	312.667
		6713.33	9280	948.333	20600	13800	7820	1460.67	2643.33	100.9	464	267
		3136.67		1443.33	38433.3	8896.67	13033.3	1856.67	771.667	84.6	129.2	291.333
		8420	24300	172.9	23533.3	17966.7	6870	2593.33		109	97.4333	227
		3363.33	6503.33	369.533	21066.7	5196.67	8543.33	1963.33	776.667	233.367	72.2333	164.667
		663.667	21466.7	571.333	27033.3	5660	7336.67	1336.33	721.333	134.95	70.3667	96.9333
IFN-ia-1-art		21866670	108833	270	547.667	1480	171.533	184		99.9		86.8333
		10893330	58.5467	2050	456.667	1710	95.5	159.067	32.3333	65.9		92.6133
		9690000	476667	4056.67	4093.33	7523.33	1503.33	2006.67	0.2	240.6		332
		6996667	33766.7	294.2	144.3	859	214.8	319.667		158.333	15.305	118.2
		15700000	421667	14366.7	740	5423.33	445	824		308.333	73.95	197
		71366660	72666.7	3083.33	3890	9020	2026.67	1450		487.667	58.9033	152.2
IFN-ia-4-no art		643333	37500	0.573333	46.2667	555.333	260.967	54.1667	66.3933	24.3067	12.97	77.6333
		1028333	20766.7	252.767	87.8367	1887	78.6667	97.28		104.367	75.0833	71.7
		7430000	31900	147	103.367	742.333	53.3	14.155	227.2	5.605	4.20333	78.69
		1030667	132333	1.31667	30.7333	809.333	38.3667	39.375		44.3333	20.45	74.8733
		1223333	53800	4.27333	27.1	358.667	80.6333	28.1		25.05	11.9633	24.2367
		584333	50866.7		123.167	2640	100.067	47.5333	631.667	30.23	14.67	87.11
IFN-ia-1-no art		25133330	267000	0.135	239.833	2226.67	63.69	158.467	92.0667	154.333		28.8067
		68200000	702667	31.7433	1067	15133.3	258.667	301.333		54.8333		20.8
		46900000	154667	3070	376	5236.67	135.367	485.667		4093.33	74.3667	33.5
		58300000	84933.3	1870	870.667	4506.67	256.333	223.4		1293	43.6667	201.167
		110533300	154000	7673.33	203.867	2476.67	133.3	95.1		361.333	18.26	525.333
		113066700	442000	50.6	764.667	6110	263.667	298.333		377.333	12.9633	85.4333
GFP-ia-4-art		6.10667	9.825	70.3	6.68	39.73	12.59	173.535	40.6233	33.1667	40.41	81.8967
		54.37	5.885	341.6	7.155	16.8233	141.667	29.0867	40.9	420.333	0.805	24.0333
		21.3733	2.61333	80.5	26.73	30.495	78.6233	189.54		37.2	10.8333	80.3667
		17.4833	22.26	40.5667	16.52	19.835	22.6	19.1667	21.8	75.5333	1.76333	16.46
		7.04	30.43	96.5333	2.235	8.08333	4.32333	16.6933		27.25	4.755	60.5333
		5.71333	142.667	51.3667	21.43	5.55667	9.96	11.8367		3.175	4.8	37.7233
