# Supplementary material for: Preclinical Potency and Biodistribution Studies of an AAV 5 Vector Expressing Human Interferon-β (ART-I02) for Local Treatment of Patients with Rheumatoid Arthritis
Source: PLoS One. 2015 Jun 24;10(6):e0130612. doi: 10.1371/journal.pone.0130612 (PMC4479517; doi:10.1371/journal.pone.0130612)
Supplement: S4 Dataset — (XLS) [file pone.0130612.s004.xls]

## Sheet: Blad1
ART 102659		IVIS data (luminescence in ph/s/cm2/sr)
Day	1L	1R	2L	2R	3L	3R	4L	4R	5L	5R
3			1171090	35665	252008	869371	941521	324267	496377	797026
7	6931044	6971497	149352	2131558	6498005	1311240	9063917	1575487	2441801	6423006
14	4439570	7100811	186241	2619313	11354850	9927744	14346350	466792	4881565	7533042
21	5117236	5038787	787851	2317820	6131841	2669351	6253397	1785307	9509010	11599990
28	4450610	11484940	5734613	8410544	1196501	1179814	2688383	5281212	8480343	10607910
35	5471859	4326823	1050031	15519380	2676819	4644140	8301755	2157384	11680110	3419234
42	7410957	5474514	1895516	1725201	14457640	3069860	7935643	1674314	6404991	11279680
49	11176390	11474460	1309591	10070730	6521012	3109816	6740306	899910	3692585	10744470
